# Supplementary material for: Normative reference values for estimated cardiorespiratory fitness in apparently healthy British men and women
Source: PLoS One. 2020 Oct 8;15(10):e0240099. doi: 10.1371/journal.pone.0240099 (PMC7544064; doi:10.1371/journal.pone.0240099)
Supplement: S1 Data — (CSV) [file pone.0240099.s001.csv]

Sex	Age band yrs	Mean vo2peak (ml/kg/min)	vo2peak (SD) (ml/kg/min)	n	1st Percentile	10th Percentile	20th Percentile	30th Percentile	40th Percentile	50th Percentile	60th Percentile	70th Percentile	80th Percentile	90th Percentile	95th Percentile
Male	<25	36.87	8.89	22	23.22	27.5	29.81	31.72	33.56	35.48	37.64	40.25	43.79	49.87	56.31
Male	25-29	39.71	10.76	113	19.17	26.7	30.45	33.38	36.05	38.68	41.45	44.58	48.46	54.24	59.38
Male	30-34	39.15	10.88	253	19.2	26.23	29.81	32.65	35.26	37.86	40.63	43.79	47.76	53.78	59.25
Male	35-39	38.47	10.35	670	19.57	26.23	29.62	32.3	34.77	37.23	39.85	42.84	46.59	52.31	57.5
Male	40-44	38.2	10.05	1590	19.73	26.28	29.59	32.21	34.62	37.02	39.57	42.47	46.12	51.65	56.67
Male	45-49	38.31	10.21	2894	19.93	26.32	29.58	32.19	34.59	37	39.57	42.52	46.26	51.98	57.23
Male	50-54	38.56	10.2	1671	19.71	26.43	29.82	32.5	34.95	37.39	39.98	42.93	46.63	52.22	57.28
Male	55-59	38.34	10.23	1157	19.59	26.22	29.58	32.24	34.69	37.13	39.72	42.68	46.39	52.04	57.16
Male	60-64	37.69	10.17	626	19.69	25.85	29.03	31.57	33.93	36.3	38.85	41.79	45.52	51.29	56.64
Male	65-69	38.21	10.34	146	21.54	26.84	29.66	31.98	34.19	36.46	38.97	41.94	45.88	52.32	58.7
Male	>=70	39.04	10.59	62	17.95	26.04	29.96	32.99	35.7	38.35	41.11	44.18	47.94	53.44	58.23
Sex	Age band yrs	Mean vo2peak (ml/kg/min)	vo2peak (SD) (ml/kg/min)	n	1st Percentile	10th Percentile	20th Percentile	30th Percentile	40th Percentile	50th Percentile	60th Percentile	70th Percentile	80th Percentile	90th Percentile	95th Percentile
Female	<25	37.84	7.73	19	22.56	28.404	31.213	33.38	35.33	37.23	39.22	41.44	44.17	48.21	51.77
Female	25-29	35.37	10.62	71	18.096	23.523	26.447	28.86	31.15	33.52	36.12	39.21	43.28	49.9	56.39
Female	30-34	38.5	10.12	164	20.143	26.569	29.841	32.44	34.84	37.24	39.79	42.72	46.42	52.06	57.23
Female	35-39	39.07	10.86	254	17.964	25.851	29.74	32.77	35.5	38.19	41	44.15	48.04	53.78	58.83
Female	40-44	37.97	10.56	476	18.862	25.52	28.927	31.64	34.14	36.65	39.32	42.38	46.24	52.13	57.52
Female	45-49	37.99	10.49	862	19.792	25.893	29.073	31.64	34.03	36.45	39.07	42.11	46	52.09	57.8
Female	50-54	38.29	9.86	439	20.293	26.637	29.852	32.4	34.75	37.09	39.58	42.43	46.01	51.48	56.46
Female	55-59	37.6	10.04	241	20.784	26.261	29.151	31.51	33.72	35.99	38.47	41.37	45.17	51.24	57.11
Female	60-64	36.73	11.02	129	19.577	24.804	27.655	30.03	32.31	34.68	37.33	40.51	44.78	51.93	59.2
Notes
p1-p99 1st to 99th centiles (use of percentiles old-fashioned terminology)
Units are ml/Kg/min
Age-bands approximately 5-years apart.
